# Supplementary material for: Transcriptomic Landscapes of Immune Response and Axonal Regeneration by Integrative Analysis of Molecular Pathways and Interactive Networks Post-sciatic Nerve Transection
Source: Front Neurosci. 2018 Jul 9;12:457. doi: 10.3389/fnins.2018.00457 (PMC6046400; doi:10.3389/fnins.2018.00457)
Supplement: Supplementary file 3 [file Table_3.XLS]

## Sheet: primer list
Species: [Rattus norvegicus]
No.	ProbeName	Gene Symbol	GeneBank	Forward primer (5’-3’)	Reverse primer (5’-3’)	Product length (bp)
1	A_44_P500457	ALCAM	X95850	TCCATTGCCACATACAATTCCT	CTTCAACTTGTGGAGTTTCTTT	118
2	A_44_P481971	NRP1	BF283874	CCGTAGTAAGATGTCTCGTT	AAGGCTTCGCTGTTCATT	154
3	A_43_P12465	NRP2	NM_030869	TATCCTGCCCAGCTATGAC	TGGGACATCGGTGCTTAT	112
4	A_44_P395709	RAC1	NM_134366	CACCGTCTTTGACAACTATTCT	ACGCAGTCTGTCATAATCTTC	103
5	A_44_P177425	CREB1	NM_134443	GTTGTTATGGCGTCCTCC	CTTTCTACGACATTCTCTTGC	114
6	A_44_P792845	RUNX3	FQ230848	GAACCTGAAAGGCTGATACG	CCTGTCCCTCAGTTTGGAGA	116
7		GAPDH	NM_017008.3	GCGAGATCCCGCTAACATCA	CTCGTGGTTCACACCCATCA	178
