# Supplementary material for: Transcriptomic Landscapes of Immune Response and Axonal Regeneration by Integrative Analysis of Molecular Pathways and Interactive Networks Post-sciatic Nerve Transection
Source: Front Neurosci. 2018 Jul 9;12:457. doi: 10.3389/fnins.2018.00457 (PMC6046400; doi:10.3389/fnins.2018.00457)
Supplement: Supplementary file 4 [file Table_4.XLS]

## Sheet: immune response
ProbeName	Gene Symbol	1d (FC)	4d (FC)	7d (FC)	14d (FC)
A_42_P458530	RIPK3	4.84654	5.53624	4.73123	2.54006
A_42_P461587	NGF	2.83882	1.76368	1.73647	1.45629
A_42_P462771	CD9	-1.55816	-2.68783	-3.81558	-2.71503
A_42_P463754	ITGA1	-1.44827	1.01175	1.51569	1.54821
A_42_P465601	MYH10	1.05976	2.33113	2.30196	2.58994
A_42_P466362	ADCY8	-2.25126	-4.37708	-5.43059	-8.39278
A_42_P467630	SLC22A1	3.18533	2.43038	1.91312	1.76425
A_42_P468216	IFI30	1.88547	3.12305	2.47331	1.77203
A_42_P473398	CXCL2	8.00717	1.28506	1.0144	-1.39011
A_42_P473467	CD276	1.57257	2.57605	2.00114	1.42302
A_42_P493301	POU3F1	1.24997	1.48929	3.66676	5.02904
A_42_P498066	TMSB10/TMSB4X	1.22718	1.55524	1.32937	1.24305
A_42_P508984	PF4	2.73578	3.6015	1.92254	1.47646
A_42_P509766	PPARA	-1.22243	-2.18379	-2.21814	-2.06624
A_42_P519868	GSR	1.17916	-1.14289	-1.49064	-1.55403
A_42_P522899	TGFB1	1.51456	3.09782	3.20491	2.06581
A_42_P525317	CACNB2	-1.90684	-2.56613	-3.3513	-2.5848
A_42_P527724	FCN1	3.96996	8.44697	10.1606	3.70963
A_42_P527852	XRCC6	-1.17921	-1.4726	-1.63152	-1.70987
A_42_P538400	NTRK2	-2.46416	-2.87781	-2.74273	-3.03904
A_42_P543633	GLRB	-3.93089	-2.11453	-2.61967	-3.72231
A_42_P547856	PRKCB	1.97124	2.77152	2.02811	1.67352
A_42_P552143	CFL1	2.2918	2.49708	1.68155	1.33059
A_42_P566250	DDR2	-1.24647	-2.13201	-2.05043	-1.92392
A_42_P567527	TRAF4	1.34101	2.10675	2.37518	2.16134
A_42_P572521	C5AR1	6.47777	3.69381	2.7387	1.84494
A_42_P579174	CD3D	3.1505	6.07747	8.62159	8.84462
A_42_P585328	XRCC1	-1.14442	1.18595	1.15661	1.33819
A_42_P585750	CD300LD	7.18488	6.87559	3.67224	2.23138
A_42_P591344	ITGB2	7.65411	7.91835	6.27672	3.871
A_42_P592157	PBX2	1.47341	3.26133	2.71484	3.69417
A_42_P595960	PPIA	1.41074	1.45035	1.24909	1.04319
A_42_P598365	COLEC12	1.09009	1.70688	1.66677	1.48348
A_42_P598412	APOBEC1	2.81784	9.26622	5.53892	3.11413
A_42_P602511	KCNN4	4.28777	7.54167	5.99196	3.66787
A_42_P602822	RET	-2.63534	-4.14691	-4.92987	-5.76937
A_42_P606126	MMP13	1.20436	2.34912	14.2888	2.17464
A_42_P608780	GDF15	3.25808	5.06353	2.63426	1.72202
A_42_P614175	GAL	-2.98869	-1.53125	-2.13552	-2.95407
A_42_P622913	PSENEN	-1.50179	-1.32283	-1.12079	-1.00817
A_42_P637037	CLCN3	-1.93096	-4.73326	-3.83168	-3.53351
A_42_P640019	HDAC4	-1.45974	-1.47738	-1.20348	1.11091
A_42_P641082	SIL1	-1.56176	-1.52712	-1.55908	-1.72733
A_42_P646290	GNAZ	-2.31584	-3.0638	-3.02904	-2.86597
A_42_P648006	PPM1A	-1.64817	-1.94569	-1.44224	-1.14807
A_42_P652586	STAT5A	-1.07138	-1.33119	-1.54961	-1.45027
A_42_P658264	NFKB2	1.45398	1.59362	1.62337	1.70102
A_42_P663871	GZMA	-1.32281	3.88123	8.78158	7.34225
A_42_P666809	SSBP2	-2.06208	-2.03171	-1.5278	-1.02649
A_42_P671442	PRELID1	1.6658	2.00517	1.51718	1.30141
A_42_P676304	Ifitm1	2.97991	5.98415	4.57217	3.34592
A_42_P676553	TNNI3	-3.20981	1.35548	1.30739	1.31104
A_42_P678430	CARD9	2.14385	3.40562	2.99013	2.2611
A_42_P679371	CORO1A	2.94132	4.13866	4.832	3.90615
A_42_P687186	SDC4	2.28938	1.38609	1.17391	1.42526
A_42_P693821	FOSL1	46.8605	32.8509	9.97182	3.354
A_42_P704967	ARID5A	1.81382	1.69163	1.67135	1.35067
A_42_P716999	CADM1	-1.34431	1.55266	1.56015	1.1081
A_42_P734868	KCNAB3	-1.42022	3.26084	3.78532	2.64639
A_42_P735417	FCGR2B	5.58227	4.42154	3.61377	3.47643
A_42_P741027	JUN	1.12715	1.8425	2.10418	2.33845
A_42_P747450	RORA	-1.83398	-2.02419	-1.80956	-1.73162
A_42_P749184	PENK	-1.06631	5.77735	9.46113	3.06729
A_42_P758222	ARG1	8.25731	3.20152	1.38565	1.51954
A_42_P761436	NPW	-1.49237	-2.89061	-2.47845	-2.76512
A_42_P768024	SPN	1.47852	3.18928	4.33979	4.67116
A_42_P775698	PRMT1	1.91011	1.63719	1.53301	1.48023
A_42_P777177	PPP3CA	-1.19233	-1.02057	1.15106	1.32543
A_42_P787410	CACNA1B	1.06672	4.04811	2.84673	2.67719
A_42_P791677	AREG	22.9488	14.4181	7.65449	5.29002
A_42_P800988	PTAFR	2.74255	3.54126	2.64479	2.38114
A_42_P801679	CTSE	1.14418	3.91097	3.0024	2.49042
A_42_P807697	TYROBP	3.67856	4.23331	3.58266	2.6248
A_42_P807826	SYNE1	-1.84031	-3.08468	-3.15951	-3.70168
A_42_P814235	P2RY6	2.04435	3.90153	4.47931	2.8076
A_42_P817668	RNF149	1.62574	1.60314	1.32314	1.14701
A_42_P820657	IL1R2	7.83925	1.262	1.358	1.44174
A_42_P825274	HSPB2	-1.89675	-4.44648	-5.39658	-5.04753
A_42_P841516	EIF2AK1	-1.23895	-1.49236	-1.30965	-1.35208
A_43_P10020	LYZ	3.23882	5.48599	4.74233	3.74898
A_43_P10931	GPR68	1.34157	4.28158	3.42059	2.70202
A_43_P11193	SDC2	-1.50477	-1.08594	1.16791	1.28653
A_43_P11241	CHD4	-1.08424	1.27592	1.72861	1.63725
A_43_P11437	ASGR1	-1.86227	1.21087	1.41317	2.73798
A_43_P11462	ETS1	1.25912	1.65991	1.80556	1.83039
A_43_P11472	HMOX1	18.7666	9.14277	3.53844	1.92739
A_43_P11476	INHA	-1.94238	-1.9375	-1.89523	-1.54919
A_43_P11543	KLRD1	-1.57606	6.05948	9.34269	9.85046
A_43_P11556	TGFBR1	-1.64493	1.53083	1.51624	1.02127
A_43_P11580	ABCC2	2.38083	2.01222	2.26563	1.65545
A_43_P11590	MMP7	1.62701	54.401	25.8254	13.0323
A_43_P11601	SOD3	-1.96184	-1.67377	-1.57293	-1.81301
A_43_P11604	TIMP3	-1.38945	-4.11039	-1.48843	-1.74222
A_43_P11651	PEMT	-1.66952	-2.07095	-2.08987	-2.52289
A_43_P11654	PNOC	-1.26578	2.46995	8.38496	8.75864
A_43_P11672	IL1RL1	42.0202	33.542	25.6225	8.31705
A_43_P11676	TFF3	-2.01704	2.71666	2.60929	1.38551
A_43_P11687	PARP1	1.47005	1.7827	1.6951	1.41009
A_43_P11721	SELP	4.99166	3.32397	2.31413	1.83244
A_43_P11729	HMGCR	-1.25551	-3.21742	-4.46288	-2.84816
A_43_P11739	CTSV	1.61463	1.32201	1.07584	-1.07484
A_43_P11749	HCK	3.4033	5.58947	6.25069	4.24862
A_43_P11752	MAOB	-1.96861	-3.22241	-4.726	-5.93455
A_43_P11800	BAX	1.45254	1.26164	1.08565	1.0742
A_43_P11809	UMOD	1.33628	6.78937	7.52593	4.3725
A_43_P11879	HTR2B	1.67104	6.68522	2.93459	1.50161
A_43_P11936	RAB10	1.84217	1.57045	1.25763	1.09416
A_43_P12016	INPP5D	2.26593	2.50949	2.2899	2.17189
A_43_P12090	POLD1	1.68469	1.70535	1.84765	1.68877
A_43_P12115	PROM1	-3.98458	-5.30495	-5.40884	-6.25948
A_43_P12125	JUNB	2.8722	3.45874	3.69175	2.7223
A_43_P12162	PPP2R2B	-2.39374	-4.1368	-5.27187	-4.94012
A_43_P12172	LGMN	2.89618	3.86571	2.86172	1.61567
A_43_P12200	SLC26A1	-2.04604	-3.42904	-4.69839	-4.47782
A_43_P12315	P2RY12	-1.32991	2.1095	2.34195	1.62185
A_43_P12403	FGR	7.15942	4.99736	5.71571	3.75025
A_43_P12409	ANXA4	-1.25517	-1.39819	-1.64556	-1.98903
A_43_P12413	CYBA	2.03077	3.21263	3.09959	2.34647
A_43_P12465	NRP2	-2.77953	-1.49709	-1.67643	1.05124
A_43_P12508	PTGER2	4.45368	4.72888	3.06891	2.12547
A_43_P12529	STXBP2	3.02307	4.45056	3.16861	1.88543
A_43_P12552	OCLN	-2.0787	1.00081	-1.03668	2.22088
A_43_P12586	PTGIS	2.47087	-1.57269	-1.59206	-2.80217
A_43_P12665	MMP24	-1.95495	-2.80735	-4.46252	-3.69045
A_43_P12695	NCOA2	-1.87341	-4.68752	-3.61605	-2.89399
A_43_P12698	LGALS3	2.18394	2.12678	1.64266	1.58759
A_43_P12843	IDI1	-1.54041	-4.45033	-5.15486	-3.92521
A_43_P12850	TNFSF4	-1.82062	2.33741	2.54142	1.86957
A_43_P12878	ST14	1.51615	4.25788	3.22074	2.64154
A_43_P13048	TNFSF11	2.22781	19.9655	17.2818	12.3179
A_43_P13117	LCP2	2.18607	4.49512	3.06037	2.39712
A_43_P13241	CTSD	1.39773	2.10109	1.21669	-1.16052
A_43_P13246	XCL1	1.09098	11.8465	16.2091	7.58679
A_43_P13297	Mt1	1.70031	-1.29829	-1.84246	-1.79135
A_43_P13337	STIP1	2.01807	1.50572	1.21814	1.01956
A_43_P13381	POMC	-1.6352	-2.0248	-2.17351	-2.15848
A_43_P13754	ROR1	-1.61615	-1.24042	1.17298	1.30134
A_43_P13828	TCF4	-2.17644	-1.42294	-1.6548	-1.07327
A_43_P14233	PTTG1	1.42632	4.02394	3.46841	2.422
A_43_P14482	IMPDH2	1.40791	1.44954	1.394	1.5693
A_43_P14604	CLSTN2	-1.89644	-3.41956	-4.39625	-5.16399
A_43_P14872	SDC1	5.85025	5.19075	4.56365	2.41624
A_43_P15081	HSD17B8	-1.34107	-1.66908	-1.40057	-1.24057
A_43_P15252	COL2A1	-1.85123	-3.99421	-5.17204	-2.52011
A_43_P15261	NR3C2	-2.28859	-2.39374	-2.05743	-1.14873
A_43_P15265	PPP3CB	-1.16548	-1.30522	-1.51306	-1.49322
A_43_P15292	CTSB	1.52115	2.11553	1.83241	1.44285
A_43_P15307	MDK	-1.87812	1.58158	2.26213	1.96074
A_43_P15424	RAPGEF3	-1.19798	-1.55692	-2.16723	-1.98879
A_43_P15451	TPSAB1/TPSB2	-1.89685	-3.14375	-3.22494	-4.58945
A_43_P15466	PDE5A	-1.68899	-1.52664	-1.03011	1.48188
A_43_P15496	MS4A2	-2.09148	-3.81782	-6.20987	-4.56449
A_43_P15524	CCND3	1.55248	2.55164	2.85232	2.77773
A_43_P15613	NRTN	-2.3731	-2.72408	-3.28157	-4.49886
A_43_P15638	TNC	5.53721	27.7171	24.6574	10.0536
A_43_P15662	TFRC	1.91918	1.08354	-1.71614	-2.33116
A_43_P15900	CCL22	1.2797	6.39198	4.04502	2.53929
A_43_P16050	WNT11	-2.17327	3.08228	1.53154	-2.68696
A_43_P16493	PMP2	-1.02495	-2.61588	-3.20025	-3.85197
A_43_P16731	IFNGR2	1.22	1.73215	1.80625	1.53164
A_43_P16895	CCSER2	-1.84942	-3.01109	-2.14735	-1.96074
A_43_P17109	TOMM40	2.3595	1.44133	1.21038	1.15143
A_43_P17277	GJC2	2.30554	1.57383	1.46966	1.26227
A_43_P17457	CD163	4.22516	3.64071	1.66638	1.04302
A_43_P17490	RRM2	2.61179	3.45334	4.7192	2.71186
A_43_P17527	TRNT1	-1.05396	-1.43668	-1.5766	-1.49956
A_43_P17681	JMJD6	2.37156	1.41979	1.49174	1.38494
A_43_P17871	BIN3	1.16799	1.53008	1.75895	1.59256
A_43_P18107	FRY	-1.97082	-2.25127	-2.68549	-2.26333
A_43_P18226	MYO1F	3.72144	6.84131	4.62965	3.33105
A_43_P18268	AXL	1.06073	1.53468	1.52941	1.52685
A_43_P18312	CCDC59	-1.1223	-1.54481	1.03882	1.00502
A_43_P18361	CD7	-2.70769	1.48795	1.77596	1.7509
A_43_P18612	HHIP	-1.33603	1.7602	1.96219	1.95294
A_43_P19450	PRKCA	-1.63588	-2.37736	-2.28748	-2.82468
A_43_P19519	VCL	1.10093	1.39057	1.70542	1.64217
A_43_P19763	TLR2	4.56961	5.45949	4.84739	3.02285
A_43_P19910	CINP	1.77457	1.49892	1.25132	1.06912
A_43_P20053	FUT8	-2.11322	-3.36233	-3.92046	-2.77362
A_43_P20392	PHIP	-1.12689	-1.0093	1.29784	1.33273
A_43_P20530	STEAP2	5.58767	4.31475	2.33892	1.73017
A_43_P20743	ELMO1	-2.10274	-2.41289	-2.54775	-2.27006
A_43_P21322	HCLS1	2.61183	6.60901	7.53811	5.58522
A_43_P22042	PLA2G7	8.37376	8.02565	3.74733	2.51316
A_43_P22080	LCP1	2.99967	4.37512	3.68897	2.5127
A_43_P22657	SATB1	-1.40546	-2.57625	-2.52208	-2.6801
A_43_P22979	TYRP1	2.02579	15.8928	6.61406	1.91532
A_43_P23446	CA6	-2.08124	-2.08835	-1.43551	-1.59278
A_44_P1003212	IGF2R	-1.18366	1.32811	1.65667	1.51221
A_44_P1003825	IRF3	-1.29789	-1.00455	1.04096	1.39932
A_44_P1004150	VRK1	1.69742	2.10625	2.00023	1.58667
A_44_P1004324	COL18A1	1.73181	3.45203	4.00404	3.36588
A_44_P1004781	SGCB	-1.98208	-2.04053	-2.11941	-2.3698
A_44_P1006377	PTK2	-1.07161	1.23081	1.42238	1.40176
A_44_P1009757	IL1RAP	1.66628	2.27604	1.67367	1.24907
A_44_P1013385	EEF1E1	1.52757	-1.11842	-1.14569	-1.27933
A_44_P101684	STIM2	1.34959	1.95378	1.50898	1.5717
A_44_P1021106	LMO4	2.44495	5.07762	7.60238	6.84875
A_44_P1021361	TLR3	-1.70056	1.77481	2.01169	1.32181
A_44_P1025102	PLSCR1	1.35904	2.24871	2.59582	2.46472
A_44_P1028858	GRN	1.1764	2.45689	2.144	1.60921
A_44_P1029131	IL33	3.3646	1.71517	1.58704	-1.46895
A_44_P102918	SHCBP1	1.5062	3.20762	2.4234	1.73704
A_44_P1029820	MFN2	-1.32282	-1.9378	-2.0422	-1.67894
A_44_P1030897	SELENOK	-1.80725	-1.70544	-1.49287	-1.46128
A_44_P1032161	CHEK2	1.03234	1.8811	1.39842	1.11034
A_44_P103225	CD3E	1.29731	11.5583	17.3856	14.5341
A_44_P1034793	NEDD4L	1.16354	1.78534	1.71197	1.55984
A_44_P1035071	NMT2	1.50235	2.17006	1.60556	1.30659
A_44_P1035483	THBS2	3.14952	5.00683	7.41847	6.58525
A_44_P1035656	Cd24a	1.34372	1.54782	-1.46957	-2.26158
A_44_P1037285	SLC44A4	-2.37809	-1.829	-1.49753	-1.27374
A_44_P1037817	LMAN2	1.56895	1.5727	1.56331	1.42212
A_44_P1037997	XPR1	-1.40378	-1.29858	-1.37163	-1.46905
A_44_P1038296	CD68	2.82197	8.13611	6.23899	3.32985
A_44_P1039249	DOK3	4.24577	7.16527	4.89133	3.67476
A_44_P1039616	CD300C	8.42137	8.60079	4.50777	3.36608
A_44_P1040055	AZI2	1.24699	1.39116	1.29119	1.28962
A_44_P1041312	FES	2.39345	3.39119	2.82331	2.12845
A_44_P1042876	HSPA1A/HSPA1B	1.80227	-1.16936	-1.6022	-1.34235
A_44_P1046338	TBC1D23	-1.57177	-1.97087	-1.48149	-1.73647
A_44_P1047158	TNIP2	1.77069	2.19006	2.06256	1.90457
A_44_P1047441	LRP2	-1.47207	-4.65241	-7.3554	-11.0831
A_44_P1047933	MAPK1	21.3743	10.0988	5.27651	5.42591
A_44_P1050200	FAM132A	-1.30853	-2.76562	-2.81005	-2.18788
A_44_P1050595	CELA1	5.68501	18.0999	9.55166	6.08539
A_44_P1052361	SLC39A8	1.26742	-1.19112	-1.73727	-2.28362
A_44_P1052607	AOX1	-2.09957	-2.93804	-3.43	-3.18667
A_44_P1054883	APP	-1.44117	-1.03189	1.07674	1.19627
A_44_P1054991	GLI1	-1.80078	-1.03902	1.44105	1.82831
A_44_P1055780	S100A8	35.176	1.69951	1.60705	2.29234
A_44_P1057272	EHMT2	1.01986	1.5764	1.72901	1.64404
A_44_P1057412	DDX25	-2.02928	-1.05816	-1.15755	-1.19544
A_44_P1058502	PPFIA1	-1.39625	-1.78308	-1.31545	-1.44408
A_44_P1058520	SH2D1A	-1.00162	12.8628	17.6561	18.9524
A_44_P105991	CNN2	2.09932	2.88374	2.85064	1.67548
A_44_P1071620	MMP27	-2.42684	-7.28334	-7.32789	-5.45005
A_44_P107596	CTSW	1.89239	19.3979	34.0041	25.9032
A_44_P109862	IVNS1ABP	-1.11676	-1.28062	-2.67999	-2.18098
A_44_P114331	ABL2	2.17512	1.73591	1.87482	1.67717
A_44_P116555	CD6	1.9747	5.85985	8.25179	6.95417
A_44_P116597	CX3CL1	-1.09369	1.34206	1.42651	1.4333
A_44_P121517	CD180	8.82658	14.8889	19.4948	5.80591
A_44_P123315	GPX1	2.3171	2.75878	2.04361	1.72767
A_44_P123483	TPMT	1.3227	1.29946	1.01834	-1.49335
A_44_P123636	COL11A1	-3.70686	-1.94643	-1.42573	-3.00317
A_44_P126085	MAP4K1	1.97933	2.94518	3.12988	2.54692
A_44_P126092	RUVBL2	1.54645	1.32433	1.30907	1.2595
A_44_P130333	MMP11	-1.55489	2.56179	2.58286	3.19573
A_44_P131470	HEXB	-1.28238	1.75131	1.57845	1.08684
A_44_P137448	PTGS1	1.06745	2.28804	1.67248	1.24712
A_44_P139925	FKBP4	1.97593	1.51973	1.36396	1.23588
A_44_P144232	FGL2	1.34368	-1.84552	-2.29196	-2.68931
A_44_P144741	BLNK	2.69419	9.44135	6.43682	3.85545
A_44_P147055	GJB1	-1.3418	-3.64386	-4.14137	-4.01498
A_44_P148125	SRC	-1.38861	-1.21527	1.17294	1.15459
A_44_P148161	RRM1	2.0062	2.71734	2.50245	1.78762
A_44_P148308	KLF13	-1.86403	-1.83565	1.19689	1.21311
A_44_P149199	C1QBP	1.87588	1.55257	1.57753	1.32466
A_44_P151482	IL22RA2	1.91823	-1.39292	-3.16051	-2.77365
A_44_P153516	SLC18A2	2.98855	11.5193	12.5683	10.6282
A_44_P153979	ZEB1	1.26472	1.62677	2.0247	2.34633
A_44_P154182	CYP2S1	-1.56322	-1.96221	-1.9812	-1.36856
A_44_P155956	DNAJA4	-1.29386	-1.83969	-2.3045	-2.03137
A_44_P156462	REN	3.54034	10.3398	2.2249	1.06178
A_44_P157314	CLEC4D	24.5061	7.94094	4.05194	3.05216
A_44_P157721	HSPA8	3.41511	2.47428	1.878	1.6441
A_44_P158675	WDR46	2.43888	1.59162	1.45424	1.20988
A_44_P160877	CFH	2.09509	5.03337	3.43178	2.63807
A_44_P161233	IL18	3.3412	5.55011	6.03163	3.45094
A_44_P161823	4933415F23Rik	6.38159	3.91074	2.65326	1.96673
A_44_P168405	FCGR2A	6.14686	8.20232	4.89071	3.93649
A_44_P168430	ATP8A1	-2.03197	-3.41422	-2.51458	-2.90102
A_44_P171440	APOE	1.0489	2.01403	1.95766	1.87647
A_44_P171634	SIGMAR1	-1.03573	-1.5514	-1.7646	-1.5848
A_44_P173657	MLLT6	-1.17174	-1.01458	1.38667	1.4966
A_44_P177726	GFAP	3.34962	3.0883	2.07417	1.02327
A_44_P177807	EPAS1	1.41322	-1.40431	-1.04569	-1.72116
A_44_P178519	ADAMTS7	1.07268	2.27012	2.61482	2.70755
A_44_P179904	SH2D2A	1.17319	6.17697	6.91662	7.06261
A_44_P180060	HDAC6	1.65504	1.53637	1.51396	1.55905
A_44_P184011	HLA-DRB5	-2.06717	1.5885	2.56954	3.06175
A_44_P185355	BCL11B	1.04913	5.97057	10.9002	10.1544
A_44_P187056	ITGA6	-1.83182	-3.39947	-2.32152	-2.19149
A_44_P188222	P2rx7	-1.88128	1.04214	1.70028	1.8222
A_44_P189496	FCGR1A	9.20828	5.34238	4.56527	3.26876
A_44_P191862	HRAS	-1.16052	-1.77517	-1.8922	-1.71471
A_44_P192360	AKIRIN2	1.41472	1.67922	1.60502	1.4841
A_44_P193130	SFTPA1	-5.58559	-8.96543	-8.10932	-11.8823
A_44_P196456	GNB2	1.54064	1.97151	2.17456	1.72502
A_44_P196824	SERPINB9	-1.02548	1.81489	2.07797	1.94634
A_44_P196984	FKTN	-1.65185	-2.15609	-1.68681	-1.58553
A_44_P197337	MERTK	-1.25496	-1.24273	-2.64457	-2.41402
A_44_P201981	INPP5A	-1.41354	-1.72012	-1.9899	-1.78748
A_44_P202988	ODC1	1.37707	-1.18251	-1.41166	-1.63624
A_44_P203145	CACNA1C	1.03218	-1.71991	-2.60973	-2.79259
A_44_P210173	TNFRSF12A	4.89838	4.84021	4.33621	3.98449
A_44_P210547	KLRB1	3.89378	5.73534	4.89743	3.52972
A_44_P210568	FN1	1.32733	2.15521	1.83977	1.74928
A_44_P211760	CD83	-1.37073	2.13382	1.44379	1.39263
A_44_P212985	LTBP3	-1.59723	-1.09734	1.13904	1.36348
A_44_P213100	PTPN22	1.19011	4.96042	4.79568	4.06901
A_44_P214366	ACSL1	-1.47579	-2.48706	-3.19409	-3.47924
A_44_P214479	ENTPD1	1.85183	1.78945	1.56887	1.06058
A_44_P215108	LEPR	-3.48297	-6.43044	-3.92174	-1.85917
A_44_P217063	ARL8B	-1.23653	-1.62527	-2.31117	-2.32187
A_44_P217604	MSH2	1.68722	2.31098	2.13808	1.93463
A_44_P219972	NT5E	1.47532	2.15844	1.4938	1.06095
A_44_P220455	CSF3R	12.3507	7.77402	5.07803	2.77834
A_44_P222166	CD86	1.71551	4.53479	3.98731	2.58691
A_44_P224810	NLRP10	1.17715	6.05906	7.09561	6.35734
A_44_P225952	INHBA	2.91203	3.28864	3.60846	5.63616
A_44_P226162	CYP51A1	-1.78219	-2.29815	-2.55261	-2.08759
A_44_P226601	F8	-1.21829	1.20778	1.09652	1.25561
A_44_P228942	RUNX1	3.4901	4.45272	5.60436	3.30037
A_44_P229697	TKTL1	-3.51378	-1.33255	1.14229	1.08732
A_44_P232347	THY1	-1.71736	1.46033	1.96797	2.97461
A_44_P234636	PSMD2	1.77564	1.84128	1.51357	1.34114
A_44_P235978	FASN	-2.26721	-4.48334	-3.74793	-3.14307
A_44_P236738	POLE2	3.67943	4.65868	3.77626	2.77885
A_44_P237153	BIRC5	3.38311	12.6388	9.31652	7.85398
A_44_P238222	SLC1A5	5.01137	2.42637	-1.59259	-1.17375
A_44_P238710	TJP1	-1.86898	-1.76999	-1.91947	-1.24274
A_44_P240129	CAV1	-2.14085	-2.11952	-2.31056	-1.32513
A_44_P240881	ART3	-2.48015	-2.36245	-1.54273	-1.279
A_44_P240953	FURIN	1.54511	2.5423	2.13661	1.75121
A_44_P241258	FRRS1	1.79144	2.03246	1.37287	1.22422
A_44_P241277	TRAF2	1.40538	1.64764	1.59953	1.71319
A_44_P247081	PLA2G2A	5.60359	1.09242	-1.13677	1.26542
A_44_P247281	CXCL14	40.8809	14.8984	13.1167	6.88646
A_44_P247966	NELL1	-1.81026	-3.12113	-2.76211	-2.24259
A_44_P248506	IFNE	2.11086	10.1041	8.91234	4.77708
A_44_P249774	TSLP	-1.83992	-1.1394	-1.10155	1.31509
A_44_P250368	TK1	2.09076	4.91266	4.53956	2.7415
A_44_P251706	SLC1A1	2.55022	2.61053	2.20671	1.2378
A_44_P252517	Havcr1	2.59546	5.58568	6.62638	4.84331
A_44_P254984	PNLIP	-1.06459	-1.35793	4.96023	8.167
A_44_P257582	CSF1R	2.12875	4.42415	3.35987	2.36696
A_44_P258773	FADD	2.63588	2.87928	2.40943	1.56214
A_44_P260072	TBXAS1	2.44709	5.1036	3.7543	2.57041
A_44_P262556	STAP1	1.48721	5.50095	4.06075	3.20039
A_44_P263037	PNPLA3	-5.52	-7.93347	-5.26188	-6.17377
A_44_P263159	MID1	3.00936	2.46691	2.57609	2.04904
A_44_P264293	MAOA	-1.44156	-2.22916	-2.3027	-3.16287
A_44_P264299	CKB	-1.68987	1.13831	1.37577	1.29136
A_44_P264558	DEK	1.1683	1.47337	1.67812	1.57502
A_44_P265709	IL2RB	1.43815	6.17761	7.46519	5.58109
A_44_P265911	CNR2	2.25374	4.18442	2.75723	2.2055
A_44_P267041	LAT	-1.01396	2.53719	3.08133	2.61545
A_44_P267638	DDX41	1.4119	1.73581	1.76295	1.59655
A_44_P269316	RXRG	-1.67036	-1.4289	1.52899	1.88784
A_44_P269609	CHUK	-1.12163	-1.57627	-1.61302	-1.63311
A_44_P272847	TUBE1	1.49006	1.7969	2.12974	1.88574
A_44_P276538	LILRB4	30.5552	39.6575	32.5981	14.5528
A_44_P276782	TP53BP1	1.18782	1.3789	1.51083	1.53756
A_44_P277820	CD74	-2.59481	1.21871	2.14285	2.4222
A_44_P278439	UBE2N	2.70513	2.46068	1.77224	1.11966
A_44_P281733	NLRP3	2.4806	3.69552	3.32363	1.9025
A_44_P286245	CRBN	-1.7123	-2.17272	-2.44743	-2.2096
A_44_P289627	GRIA2	-10.983	-5.13899	-8.81578	-3.13067
A_44_P290231	PSAP	-1.20026	1.9758	1.7965	1.34597
A_44_P292010	NDRG2	-2.66247	-2.16331	-2.09215	-1.55343
A_44_P292634	FTH1	-1.04291	-1.44189	-1.44889	-1.40794
A_44_P293904	SYK	3.02141	5.27928	3.48491	2.62412
A_44_P297525	PMF1/PMF1-BGLAP	1.77768	2.82867	2.56865	1.79588
A_44_P297722	YIPF6	-1.47711	-1.52449	-1.78885	-1.84787
A_44_P298049	NCF1	3.92611	9.43688	6.58957	3.2391
A_44_P299389	ENO1	2.46228	1.96526	1.30596	1.11917
A_44_P299565	Mcpt1	1.33888	1.00177	6.76191	3.02923
A_44_P301074	SGMS1	-1.14547	-1.82075	-1.90697	-1.42239
A_44_P301512	G6PC3	-1.09867	-1.57238	-1.68546	-1.99999
A_44_P301608	UCP2	1.51065	2.40051	2.1258	1.25138
A_44_P302225	MINA	1.7249	1.10699	-1.09714	-1.2092
A_44_P304323	CCL5	1.06338	5.62711	10.8989	24.1836
A_44_P306185	RPL19	1.40856	1.67531	1.55661	1.58263
A_44_P309013	MAPT	-2.72188	-2.78637	-1.77583	-1.29964
A_44_P309266	PBK	2.09453	3.75986	3.2146	2.5873
A_44_P310168	TGFA	-2.12992	-3.43325	-3.88355	-4.19432
A_44_P311096	ABCB4	3.92489	8.57021	8.00549	4.49814
A_44_P311136	VAV1	3.38889	6.44853	4.65862	3.03265
A_44_P321009	CYP1A1	-36.8552	-41.6138	-44.4201	-21.7706
A_44_P323106	ABCA1	2.65657	8.24569	5.02844	3.62348
A_44_P323735	VTCN1	-1.96035	-1.7983	-1.72257	-1.71928
A_44_P325479	CCNB1	1.86461	4.96269	3.82344	2.4264
A_44_P325698	MEGF10	-2.2985	1.05711	2.07674	1.94296
A_44_P326727	SND1	1.53804	1.75216	1.42226	1.34001
A_44_P329038	GRIN2B	-1.92044	1.24555	2.09143	3.06632
A_44_P330542	BIRC2	1.41234	1.48835	1.14539	1.23144
A_44_P332422	C1S	1.1717	1.72086	1.96047	2.55026
A_44_P335002	TRB	-2.39427	1.51099	2.88748	2.8861
A_44_P335219	IL21R	3.73971	9.43253	7.51803	5.29911
A_44_P337300	IL4R	4.05461	3.48966	2.7725	2.12659
A_44_P337311	THBS4	-1.15219	1.23875	1.67547	1.70815
A_44_P337335	CTRC	3.45479	3.12981	2.14819	1.85417
A_44_P338813	ACO2	-1.44257	-1.03951	1.03147	1.43078
A_44_P338970	PLD1	1.27172	2.06121	2.13918	1.73408
A_44_P339722	CDH11	-2.10984	1.24735	1.53275	1.53392
A_44_P343859	CSF1	1.99106	1.37492	1.29136	-1.10711
A_44_P344228	HLA-DOA	-2.05392	1.41489	2.66427	2.95696
A_44_P344492	STAT4	1.11003	4.60405	6.64812	5.79359
A_44_P349002	E2F1	1.29957	2.3138	2.13876	1.35538
A_44_P349148	DHODH	1.99093	1.63247	1.63681	1.32961
A_44_P350521	COL1A1	-1.55767	-1.7397	-1.60405	-2.1291
A_44_P351452	BMP1	-1.09611	1.46344	1.6383	2.00135
A_44_P353618	S100A9	21.225	1.77446	1.67504	1.67382
A_44_P355013	EDNRB	1.12051	1.53011	3.58386	3.54179
A_44_P355123	GUCY1A3	-2.66876	-1.86142	-1.62827	-1.21403
A_44_P355663	C3	4.02898	3.01989	3.45141	2.82261
A_44_P355702	IGFBP3	4.73352	8.43796	5.83032	4.53437
A_44_P355928	CTSS	1.74086	4.96321	4.58887	2.97837
A_44_P357879	TNPO1	1.78833	1.52345	1.09782	1.17016
A_44_P358492	FDFT1	-1.03097	-3.08828	-3.69123	-3.14614
A_44_P359587	PGR	-1.52934	1.11451	4.50495	5.53831
A_44_P360804	MPG	1.00297	1.25428	1.51523	1.44648
A_44_P360845	GHR	-1.55714	-3.64265	-2.28655	-1.88144
A_44_P362749	ADGRE1	1.01259	3.29334	2.35548	2.30077
A_44_P363116	Cxcl3	23.7175	2.10272	1.50496	1.62471
A_44_P364961	RHOBTB3	-3.13692	-3.87976	-4.41984	-4.61699
A_44_P365240	PTPN2	2.55088	2.24133	2.04971	1.77206
A_44_P365421	RPL15	1.31483	1.62482	1.30464	1.44997
A_44_P365580	SQLE	-1.30554	-3.27708	-3.80309	-3.38733
A_44_P365642	KLK5	2.53057	5.79315	4.69381	3.50456
A_44_P365882	RMDN3	-1.33095	-1.68389	-1.66304	-1.64084
A_44_P369189	RAMP2	-2.48844	-1.5217	-1.45754	1.09113
A_44_P371339	IL6	54.2609	25.5401	21.3452	9.02557
A_44_P372254	Slpi (includes others)	32.5385	10.0788	9.40172	8.66917
A_44_P372587	CX3CR1	3.86385	9.9237	10.6841	5.50845
A_44_P377266	OLR1	90.7195	68.4324	62.4118	25.463
A_44_P379360	FUT7	2.38656	7.2276	4.28417	2.28553
A_44_P380839	RAB31	-1.11847	1.66818	1.76628	1.5539
A_44_P381917	SPHK1	3.23196	3.27116	2.73337	1.45843
A_44_P386359	NINJ1	1.95339	3.73262	3.17239	2.11856
A_44_P389283	ASH1L	-2.28413	-2.09997	-1.17943	-1.02035
A_44_P389590	CILP	-3.1413	1.62147	3.58406	2.44569
A_44_P390314	SNAP23	1.08889	1.43527	1.28129	1.26088
A_44_P390979	CAMK1	1.43342	1.69177	1.46293	1.40301
A_44_P392234	FGF7	1.02079	-2.42875	-2.77298	-2.61372
A_44_P392611	NFATC2	-2.27693	-1.27778	-1.07355	1.33386
A_44_P395709	RAC1	1.80384	2.07736	1.63139	1.20969
A_44_P398167	PRDX1	1.4783	1.24013	1.1018	-1.12219
A_44_P398729	SBNO2	4.595	4.41501	4.37562	3.07631
A_44_P400494	KRT18	5.38999	3.74006	2.57432	1.28746
A_44_P404367	FDPS	-1.38471	-2.85657	-2.32439	-2.17668
A_44_P404843	CXCR3	1.09053	7.26217	9.58156	8.92431
A_44_P405381	C1QTNF3	-7.3015	5.20651	6.09924	3.75419
A_44_P409493	PDGFD	-1.69794	-1.63761	-2.22053	-2.63759
A_44_P409803	CD5	1.28301	6.47688	11.3266	10.0162
A_44_P409820	FASLG	-1.50969	3.86558	6.22802	6.39924
A_44_P409840	CCL17	-1.39796	20.4291	10.892	8.61665
A_44_P410348	NLRC4	2.19454	4.12252	3.08597	2.76118
A_44_P411505	CCND1	1.80301	1.78424	1.94489	1.51729
A_44_P411515	INSIG1	-1.57775	-2.97347	-3.40019	-2.61238
A_44_P411919	PSMD1	1.34179	-1.05448	1.04461	-1.03979
A_44_P411954	CD2	3.17558	14.1879	21.6959	20.0045
A_44_P412647	GINS2	2.05833	2.13636	1.94137	1.5598
A_44_P416633	AGRN	-1.55531	1.22569	2.13241	1.95775
A_44_P418942	MYO7A	1.405	2.32033	1.41926	1.05988
A_44_P418944	ENTPD5	-1.93149	-2.01935	-2.03256	-2.10078
A_44_P421534	AIF1	2.74791	3.66607	3.81786	2.73737
A_44_P421727	CARD11	1.94383	4.18165	6.65526	4.4589
A_44_P428420	CTSZ	2.78008	4.48853	4.55348	2.38695
A_44_P428487	GUSB	1.32778	2.78267	2.37359	2.08357
A_44_P430532	CHSY1	1.30401	3.52761	3.49895	2.66509
A_44_P431150	POLE	2.49231	3.27265	3.0178	2.07292
A_44_P431296	GPR18	1.51436	5.91319	8.11072	5.4679
A_44_P433259	SIPA1	1.45726	2.18706	2.30819	2.26001
A_44_P434271	CNTN2	-1.88417	-1.70627	-1.75119	-2.1069
A_44_P435782	CIITA	-1.00544	2.96873	2.9112	3.59302
A_44_P435955	PILRA	2.68322	5.63109	2.90723	2.44668
A_44_P437532	SWT1	-1.33766	-1.16194	-1.03825	1.03143
A_44_P438013	LAG3	-1.53918	1.77446	3.12181	3.57276
A_44_P438117	RGS1	2.4036	9.69269	7.57178	7.50263
A_44_P438922	KLHL6	2.19052	7.60401	4.99272	2.6861
A_44_P439493	PLA2G10	5.15603	4.95021	4.84269	3.58263
A_44_P439573	CD47	-1.43177	1.16832	1.13005	1.19326
A_44_P448431	CD8A	50.5045	70.3451	53.0885	19.024
A_44_P449929	MAPK11	2.55084	3.00924	2.29627	2.12454
A_44_P452176	CHI3L1	5.79495	2.5076	2.76506	2.53137
A_44_P452222	ITGAL	2.48398	10.2042	8.94231	5.00043
A_44_P452632	IRF8	2.79779	6.02512	7.14712	3.93324
A_44_P458591	HS6ST1	1.3685	2.02363	2.16047	2.48701
A_44_P458627	LUM	-1.73428	1.35632	1.31043	1.42997
A_44_P458855	PTPRN	13.4947	26.4182	20.2983	8.07756
A_44_P459741	HEXA	-1.30089	1.58632	1.2574	1.19574
A_44_P461154	TIMP1	3.43556	2.28863	2.38289	1.58717
A_44_P462661	IL1RN	19.4423	10.5913	9.28334	6.97301
A_44_P463504	MCAM	1.36041	1.88537	2.52676	2.99239
A_44_P463805	CD247	-1.25611	2.94596	4.11089	4.03804
A_44_P463871	PRKD1	-1.48545	-2.32251	-3.14286	-3.09505
A_44_P465424	ADGRF5	-2.40099	-1.55476	-1.70513	-1.29507
A_44_P467557	C1QB	-1.40458	3.59912	3.49276	2.09628
A_44_P468141	PLAUR	4.1468	4.1187	2.98173	1.64122
A_44_P468468	LBP	2.92053	6.59248	12.059	4.93795
A_44_P468968	DICER1	1.25433	1.39553	1.34028	1.15128
A_44_P469584	CD14	4.25584	3.44767	2.91456	1.77689
A_44_P471166	DDX21	2.43862	1.74436	1.41864	1.3056
A_44_P472442	BNIP3	-1.55516	-2.12355	-3.33482	-2.46712
A_44_P473510	VSIG4	9.55422	152.772	84.3487	24.3985
A_44_P474101	SLC7A1	1.15339	1.031	-1.44019	-1.64468
A_44_P475919	ADAMTS14	-2.28307	1.13588	1.36298	1.82981
A_44_P476733	NQO1	-1.18289	-2.32914	-3.21305	-3.11108
A_44_P477620	PLA2G4A	1.74346	2.18177	2.6285	2.92528
A_44_P477819	NRG1	29.2309	7.93827	5.4847	3.08859
A_44_P479359	MVK	-1.74543	-2.62079	-2.55066	-2.09853
A_44_P480208	RPS3	1.39741	1.67152	1.34285	1.50549
A_44_P480267	ASNS	1.69145	-1.0364	-1.10252	-1.66683
A_44_P481971	NRP1	2.86016	5.52551	6.98682	6.67627
A_44_P482128	PTPRZ1	1.75695	2.26844	3.14702	3.10478
A_44_P483238	HOXC5	3.09444	2.1741	2.31775	2.00153
A_44_P486403	EGFR	-2.113	-1.26823	-1.00901	1.61233
A_44_P487157	RAB6A	-1.44326	-1.99219	-2.30301	-2.07824
A_44_P487761	C1QA	-1.37842	3.88423	4.4075	2.82694
A_44_P489862	TNFAIP8L2	2.27751	5.21508	4.02176	2.37803
A_44_P491590	CREB1	1.73142	2.03695	1.54994	1.32391
A_44_P491796	SPP1	1.40439	-1.4427	-2.025	-3.44217
A_44_P492104	FERMT3	3.44749	4.5193	3.49608	2.52589
A_44_P492707	SFRP5	-1.85283	-2.95371	-2.64307	-1.92719
A_44_P493652	TLR7	1.9046	1.92892	1.79149	1.48012
A_44_P494242	ANXA7	1.84868	1.54099	1.28055	1.20121
A_44_P496327	PRF1	-1.12082	5.06976	7.76399	7.98495
A_44_P496447	NTF3	-3.09677	-1.45336	-2.56305	-3.73299
A_44_P496864	SEMA4A	2.30112	3.88181	3.62392	2.64176
A_44_P500457	ALCAM	-1.3682	1.18377	2.11767	2.3958
A_44_P500803	HLA-DQB1	-1.54958	2.21661	4.07393	4.20865
A_44_P500961	GDNF	11.8725	4.07746	4.62282	2.10318
A_44_P501112	MMP9	19.6733	17.8864	23.0322	5.19349
A_44_P501277	NECTIN1	2.03212	2.16834	2.31394	1.61673
A_44_P505039	CDK2	3.93807	3.6283	-1.22581	2.21351
A_44_P505145	LPL	-2.40081	-4.20805	-3.55531	-3.71307
A_44_P508554	NCF2	2.84836	2.35907	1.6931	1.6361
A_44_P511304	LCK	1.5839	4.27074	5.3976	5.11412
A_44_P513059	SFRP1	-1.19027	2.04126	3.47212	2.35047
A_44_P513322	TXK	-1.60223	3.13005	3.41388	2.97886
A_44_P514939	TSPO	2.14849	1.65552	1.49548	1.4054
A_44_P515197	CXCL3	24.5803	2.17652	1.89831	1.32898
A_44_P515211	TNFSF15	-3.38393	-3.69913	-3.674	-3.30802
A_44_P515317	IGFBP4	2.27616	4.41975	5.17655	3.55138
A_44_P517012	RAC2	2.16193	3.89728	3.74348	2.77679
A_44_P517650	ADAM17	1.30933	1.64094	2.03803	2.54064
A_44_P518050	SF3A1	1.38131	1.55378	1.40025	1.4834
A_44_P519620	LITAF	1.7689	2.02056	1.88462	1.70996
A_44_P520943	EXOSC5	1.14905	-1.20476	-1.20327	-1.20092
A_44_P520971	NONO	-1.2797	1.44967	1.43519	1.47501
A_44_P521946	SMAD3	1.18757	1.69106	1.56325	1.3371
A_44_P522303	IL11RA	-1.82626	-1.96622	-1.96156	-1.40816
A_44_P525969	CYBB	3.40473	4.98594	3.98319	2.87534
A_44_P526975	CCHCR1	1.97158	2.50396	2.38357	2.08133
A_44_P527024	COL11A2	-3.65827	-4.66152	-5.56934	-2.84782
A_44_P527480	CCNA2	2.99919	6.3833	4.07557	2.69926
A_44_P529455	GNRH1	-3.69769	-2.92891	-4.10091	-1.45752
A_44_P530196	MKI67	1.90921	4.95536	3.35573	2.58513
A_44_P530813	CASP3	2.01473	2.51752	2.26302	1.85987
A_44_P531758	CRYAB	1.03657	-2.14677	-2.41772	-2.1138
A_44_P531770	TOP2A	2.27225	5.32084	4.23213	3.56041
A_44_P532237	FANCA	2.17354	3.20315	2.77931	1.66805
A_44_P535496	TCF7L2	-2.50448	-1.25529	-1.40298	-1.08876
A_44_P535742	HSPD1	2.17874	1.55303	1.23924	1.29826
A_44_P536089	Klre1	1.11859	8.13872	9.18772	9.5466
A_44_P541187	TPCN2	1.06587	1.41345	1.57813	1.88807
A_44_P546123	MCM5	6.39306	6.91336	6.00825	3.55329
A_44_P547825	INSL3	1.349	1.99182	1.96731	2.01157
A_44_P548126	SOCS3	5.93121	3.75619	3.24331	3.07132
A_44_P549075	PLA2G5	-2.38598	-3.11559	-4.07883	-4.7811
A_44_P550145	SCD	-4.76236	-15.5869	-14.1566	-14.6705
A_44_P550640	RRAS2	-1.17102	-1.28976	-1.6161	-1.77031
A_44_P554410	MAGT1	-1.16975	-1.11217	-1.9942	-2.00793
A_44_P555201	APOH	-1.64748	1.30955	1.46469	-1.35721
A_44_P555271	MMP12	35.6097	128.348	159.533	285.531
A_44_P556989	NGFR	3.88709	12.058	12.576	10.4781
A_44_P591351	GNA12	-1.3343	-1.39718	-1.43759	-1.58443
A_44_P593830	IL12RB1	-2.18245	1.89748	3.55155	3.49831
A_44_P595964	IQSEC1	-1.8335	-2.85087	-3.8736	-2.99876
A_44_P621980	CALB1	-1.83993	-3.14593	-4.78426	-3.79035
A_44_P623578	FGF1	-1.65124	-2.50388	-2.88085	-2.74837
A_44_P635138	MRC1	1.78567	2.40821	1.23973	1.17574
A_44_P638014	IRF6	-1.41498	1.48842	1.70305	1.67878
A_44_P641058	RBPJ	1.7901	1.03481	1.09395	-1.0224
A_44_P652447	CXCR6	-1.26376	3.44189	5.58599	8.6583
A_44_P652658	BRD3	-1.34049	-1.23029	-1.16999	1.11244
A_44_P668801	FER	-1.61105	-1.91416	-1.8883	-1.38713
A_44_P711487	ARG2	-2.02619	-3.13899	-3.72534	-3.29371
A_44_P715645	POU2F2	1.51606	3.53572	4.08475	2.93811
A_44_P716145	CXADR	1.11589	3.94245	2.61063	1.66447
A_44_P739541	CXCL6	14.7319	2.47043	-1.20534	-1.51507
A_44_P744519	NPM1	2.26953	2.11167	1.53704	1.44546
A_44_P757980	EIF4EBP2	1.17496	-1.4613	1.4812	-1.03962
A_44_P759874	CCDC7	-1.89006	-1.79296	-1.75216	-1.61816
A_44_P761172	GID4	-1.64361	-2.25577	-2.26749	-1.89267
A_44_P763036	IL10RA	3.01407	4.18487	4.69876	3.37258
A_44_P764174	FCMR	-1.35038	-2.08471	-2.28978	-2.74451
A_44_P766913	TRPM2	2.68752	5.41303	9.69608	6.66452
A_44_P781226	GABRA4	-1.35656	1.86339	1.63996	-1.28902
A_44_P787241	PFAS	1.54166	1.38688	1.6035	1.53309
A_44_P787936	STAT3	2.80132	2.37775	2.28761	2.11557
A_44_P792845	RUNX3	2.934	6.95001	6.4773	4.80691
A_44_P793922	CACNA1A	-2.34085	-2.13236	-3.66244	-3.51756
A_44_P809374	CLCF1	10.3469	5.95872	3.83197	2.3577
A_44_P817696	ECHDC1	-1.07732	-1.54448	-1.52301	-1.39098
A_44_P822616	EP300	-1.15307	1.06989	1.02249	1.31657
A_44_P823790	GNAO1	-1.67479	-1.95942	-1.96646	-2.16212
A_44_P825566	TUBB4A	1.01073	-1.66075	-2.08993	-2.53621
A_44_P825753	ARRB1	1.94431	2.32802	1.31399	1.14618
A_44_P828142	IL7R	1.26224	4.04791	4.25828	3.98702
A_44_P835675	MSN	2.10043	1.60442	1.58035	1.1759
A_44_P837219	GUCY2C	-1.88687	3.73509	1.82501	-1.21074
A_44_P849046	RAB32	2.31188	2.89854	3.50421	2.37902
A_44_P855100	MMP16	-2.72084	-1.90456	-1.04272	1.60457
A_44_P861558	NCOR2	-1.15865	1.01165	1.59277	1.67448
A_44_P866659	ADAM8	6.92913	5.41169	3.17297	2.322
A_44_P868890	GLI2	-1.83085	1.37994	1.80886	2.01083
A_44_P880146	BID	3.10097	2.92619	2.1456	1.69546
A_44_P881475	PLIN2	3.92652	2.93038	2.4346	1.7396
A_44_P899064	RAB2A	-1.4108	-1.87087	-2.08639	-1.84927
A_44_P904810	NCKAP1L	1.7475	3.96078	2.98003	2.63474
A_44_P912354	KRAS	1.35717	-1.1259	-1.66507	-1.3841
A_44_P914382	EDNRA	-1.68892	1.36556	1.96811	2.0207
A_44_P918225	SLC8A1	1.26378	4.86428	4.97033	4.36258
A_44_P918267	MCPH1	1.17888	2.37315	2.24563	1.58619
A_44_P920519	GABRB2	-1.27244	1.32524	4.00082	6.81827
A_44_P920712	DOCK8	1.62541	3.03944	2.55904	1.89702
A_44_P925486	CD300A	3.30345	3.6464	2.692	1.54204
A_44_P928825	MSR1	13.6896	9.30219	6.30767	2.23763
A_44_P929423	ITGA9	-1.72876	1.35028	1.99405	1.91694
A_44_P943171	DOCK5	-1.18939	1.04248	1.14515	1.79231
A_44_P956203	SASH3	2.24616	4.85295	4.34946	3.53217
A_44_P956502	PIK3CD	1.89944	3.97861	2.88437	2.39574
A_44_P960805	GCA	-1.51032	-2.90652	-3.45762	-2.67917
A_44_P964460	ITK	-1.35744	2.76148	4.40125	4.29913
A_44_P972824	DNM1L	1.36192	-1.04523	-1.30126	-1.39253
A_44_P973249	ITGAV	1.34063	2.02159	1.62334	1.18297
A_44_P975554	ST3GAL3	-1.58035	-2.09731	-2.1587	-1.82973
A_44_P975868	CD44	3.6745	3.48153	2.50381	2.60731
A_44_P976153	PTPRJ	1.48323	2.07574	2.42096	2.84342
A_44_P990937	SMARCA4	2.0077	2.16644	2.43382	1.89002
A_44_P991532	HLA-DRA	-1.39601	2.29733	3.22726	4.14475
A_44_P992289	Pot1b	-1.83954	-1.20857	-1.04298	1.10059
A_44_P994198	GLIS2	-1.53984	-1.23549	-1.05957	1.20793
A_44_P994692	ZAP70	1.40935	7.07358	11.9216	10.956
A_44_P996729	MMP2	-1.25445	1.58057	1.72769	1.69978
A_44_P998015	CDC42EP3	-1.22279	-1.58455	-2.09699	-1.77131

## Sheet: guidance of axons
ProbeName	Gene Symbol	1d (FC)	4d (FC)	7d (FC)	14d (FC)
A_44_P900672	ROBO2	-2.28168	1.49077	1.50398	1.71739
A_44_P868890	GLI2	-1.83085	1.37994	1.80886	2.01083
A_44_P792845	RUNX3	2.934	6.95001	6.4773	4.80691
A_44_P608485	ROBO3	-1.7469	-4.96771	-8.26376	-14.6865
A_44_P556989	NGFR	3.88709	12.058	12.576	10.4781
A_44_P538695	EPHB2	1.24503	1.58	2.46321	2.90373
A_44_P529426	ERBB4	-1.89106	-4.08863	-4.69065	-4.86802
A_44_P522136	ENAH	-1.59338	-1.42279	-1.32806	-1.04638
A_44_P501277	NECTIN1	2.03212	2.16834	2.31394	1.61673
A_44_P500457	ALCAM	-1.3682	1.18377	2.11767	2.3958
A_44_P496447	NTF3	-3.09677	-1.45336	-2.56305	-3.73299
A_44_P482859	SEMA5A	-1.923	-4.17048	-4.16284	-3.6482
A_44_P481971	NRP1	2.86016	5.52551	6.98682	6.67627
A_44_P439493	PLA2G10	5.15603	4.95021	4.84269	3.58263
A_44_P434271	CNTN2	-1.88417	-1.70627	-1.75119	-2.1069
A_44_P423281	ETV4	1.47442	2.27569	1.85092	2.7796
A_44_P395709	RAC1	1.80384	2.07736	1.63139	1.20969
A_44_P378742	FLRT3	-1.0883	1.56885	2.24105	2.06067
A_44_P349475	CDH2	-1.68268	1.60482	2.65362	1.32638
A_44_P257582	CSF1R	2.12875	4.42415	3.35987	2.36696
A_44_P226771	MAPK8IP3	2.08986	7.66666	7.19468	5.13501
A_44_P214408	ABLIM1	-1.83897	-2.06881	-1.89017	-1.87882
A_44_P198935	VASP	1.35283	1.84988	1.73141	1.55656
A_44_P191862	HRAS	-1.16052	-1.77517	-1.8922	-1.71471
A_44_P174278	BHLHE22	1.641	2.65903	1.81697	1.69886
A_44_P167189	Foxp1	-1.08315	1.3091	1.59167	1.57984
A_44_P151675	GFRA3	-1.23715	1.42516	10.945	16.4362
A_44_P1047933	MAPK1	21.3743	10.0988	5.27651	5.42591
A_44_P1010087	HOXA2	-2.51084	-2.12963	-1.914	-2.0699
A_44_P1006377	PTK2	-1.07161	1.23081	1.42238	1.40176
A_43_P20544	EPHB3	-1.03379	1.59365	2.44207	2.60112
A_43_P17969	NRCAM	1.66278	1.09934	-1.9633	-2.21579
A_43_P14764	NRXN1	-1.35922	-1.71331	2.80367	5.44862
A_43_P12465	NRP2	-2.77953	-1.49709	-1.67643	1.05124
A_43_P12276	VAX1	2.62026	9.05532	14.307	10.6992
A_42_P465601	MYH10	1.05976	2.33113	2.30196	2.58994

## Sheet: growth of axons
ProbeName	Gene Symbol	1d (FC)	4d (FC)	7d (FC)	14d (FC)
A_44_P996557	PTPDC1	-2.00098	-3.84203	-4.19349	-3.05717
A_44_P897247	RAB11A	-1.22342	-1.80806	-2.16928	-1.9869
A_44_P822616	EP300	-1.15307	1.06989	1.02249	1.31657
A_44_P787936	STAT3	2.80132	2.37775	2.28761	2.11557
A_44_P760892	EIF4G2	1.36221	1.45796	1.28877	1.28799
A_44_P672312	NCAM1	-2.23025	1.47067	1.06325	1.04445
A_44_P556989	NGFR	3.88709	12.058	12.576	10.4781
A_44_P555019	Cdc42	1.04711	-1.16236	-1.10088	-1.12415
A_44_P542390	PTPRS	-1.64377	-1.04056	1.19265	1.23815
A_44_P538695	EPHB2	1.24503	1.58	2.46321	2.90373
A_44_P529455	GNRH1	-3.69769	-2.92891	-4.10091	-1.45752
A_44_P500961	GDNF	11.8725	4.07746	4.62282	2.10318
A_44_P496447	NTF3	-3.09677	-1.45336	-2.56305	-3.73299
A_44_P491590	CREB1	1.73142	2.03695	1.54994	1.32391
A_44_P482859	SEMA5A	-1.923	-4.17048	-4.16284	-3.6482
A_44_P481971	NRP1	2.86016	5.52551	6.98682	6.67627
A_44_P477819	NRG1	29.2309	7.93827	5.4847	3.08859
A_44_P395709	RAC1	1.80384	2.07736	1.63139	1.20969
A_44_P392611	NFATC2	-2.27693	-1.27778	-1.07355	1.33386
A_44_P309979	CHST2	-1.408	-3.82675	-5.35295	-7.48947
A_44_P309013	MAPT	-2.72188	-2.78637	-1.77583	-1.29964
A_44_P264293	MAOA	-1.44156	-2.22916	-2.3027	-3.16287
A_44_P263159	MID1	3.00936	2.46691	2.57609	2.04904
A_44_P177726	GFAP	3.34962	3.0883	2.07417	1.02327
A_44_P177434	GPM6A	-2.15738	-4.81671	-6.3014	-5.01569
A_44_P157721	HSPA8	3.41511	2.47428	1.878	1.6441
A_44_P156589	NGEF	-1.61201	-2.77715	-2.71685	-2.19827
A_44_P1054883	APP	-1.44117	-1.03189	1.07674	1.19627
A_44_P1034793	NEDD4L	1.16354	1.78534	1.71197	1.55984
A_44_P103309	SGPP2	1.11297	-3.5869	-3.25764	-3.87253
A_44_P1023801	KIF23	1.50619	3.45193	3.22614	2.09969
A_43_P20544	EPHB3	-1.03379	1.59365	2.44207	2.60112
A_43_P20133	SKIL	1.56821	4.37626	4.24698	2.99085
A_43_P19519	VCL	1.10093	1.39057	1.70542	1.64217
A_43_P15265	PPP3CB	-1.16548	-1.30522	-1.51306	-1.49322
A_43_P12779	NRN1	-1.64412	-2.93854	-3.75822	-4.02756
A_43_P12665	MMP24	-1.95495	-2.80735	-4.46252	-3.69045
A_43_P11800	BAX	1.45254	1.26164	1.08565	1.0742
A_42_P602822	RET	-2.63534	-4.14691	-4.92987	-5.76937
A_42_P538400	NTRK2	-2.46416	-2.87781	-2.74273	-3.03904
A_42_P461587	NGF	2.83882	1.76368	1.73647	1.45629
